# Supplementary material for: Influence of genetic diversity, drought stress and rhizobial symbiosis on the nutritional quality of common vetch (Vicia sativa L.) grain
Source: J Sci Food Agric. 2026 Mar 2;106(7):3952–70. doi: 10.1002/jsfa.70410 (PMC13067090; doi:10.1002/jsfa.70410)
Supplement: Supplementary file 2 — Table S1. Accession numbers and passport data of the common vetch varieties that have been analyzed in this work. [file JSFA-106-3952-s002.xlsx]

## Sheet: TableS1
Table S1: Accession numbers and passport data of the common vetch varieties that have been analyzed in this work.
CBGPNUM	NUMCAT	NUMBAN	NOMBA1	DONANT	NUMDON	GENUS	SPECIE	SUBTAX	NUMREC	CODREC	RECOLDATE	CountryORI	ESTREG	PROVIN	LOCALI	LATITU	LONGIT	BIOLOGICAL STATUS
79	NC003968	BGE000529		DEU146	VIC204	Vicia	sativa L.	subsp. sativa var. obovata Ser.	860		194206--	GRC	Peloponissos		Vromovrisi			Landrace
101	NC004026	BGE000587		DEU146	VIC563	Vicia	sativa L.	subsp. sativa var. obovata Ser.	76D			IRN			Isfahan/Arak 84km			Landrace
107	NC004039	BGE000600		DEU146	VIC347	Vicia	sativa L.	subsp. sativa var. obovata Ser.	389G			IRN	Teheran		Teheran/Firuz Kuh 41km			Landrace
138	NC044875	BGE022757				Vicia	sativa L.		3969		198607--	ITA	Sicilia	Palermo	Caltavuturo	3749--N	01352--E	Landrace
157	NC004596	BGE001163		MAPA, SEA, Madrid		Vicia	sativa L.				1978----	ESP	Extremadura	Badajoz	Guareña	385138N	0060555W	Landrace
281	NC043885	BGE022210				Vicia	sativa L.		2016-01-24	E051	19920625	ESP	Valencia	Alicante	Benilloba	384203N	0002323W	Landrace
342	NC013277	BGE004356		ESP046		Vicia	sativa L.		806		198007--	ESP	Andalucia	Malaga	Tolox	364121N	0045411W	Landrace
381	NC018395	BGE007269		MAPA, SEA, Madrid		Vicia	sativa L.				198307--	ESP	Castilla-La Mancha	Ciudad Real	Socuellamos	391709N	0024729W	Landrace
433	NC024554	BGE014945				Vicia	sativa L.		1314	E022	19871202	ESP	Castilla-La Mancha	Albacete	Valdeganga	390812N	0014031W	Landrace
434	NC024559	BGE014946				Vicia	sativa L.		1319	E022	19871202	ESP	Castilla-La Mancha	Cuenca	Iniesta	392640N	0014455W	Landrace
460	NC052328	BGE025608				Vicia	sativa L.		117	E060	19961007	ESP	Extremadura	Caceres	Valdelacasa de Tajo	394342N	0051652W	Landrace
502	NC010040	BGE005449		ESP046		Vicia	sativa L.		927		198007--	ESP	Andalucia	Jaen	Andujar	380218N	0040310W	Landrace
506	NC013296	BGE004375		ESP046		Vicia	sativa L.		696		198007--	ESP	Andalucia	Granada	Mala	370610N	0034314W	Landrace
512	NC018891	BGE014901				Vicia	sativa L.		2016-02-03	C009	19850615	ESP	Madrid	Madrid	Guadarrama	4040--N	00405--W	Wild
515	NC037948	BGE016970				Vicia	sativa L.		17	E041	19900610	ESP	Madrid	Madrid	Fuencarral;Madrid	4026--N	00342--W	Wild
521	NC043873	BGE022207				Vicia	sativa L.	subsp. amphicarpa (Dorthes) Asch. & Graebn.	12	E050	19920601	ESP	Baleares	Baleares	Finca Mila;Mao-Mahon	3953--N	00415--E	Wild
543	NC087116	BGE041324	SENDA			Vicia	sativa L.											Commercial variety
545		VERDOR	VERDOR			Vicia	sativa L.											Commercial variety
546		AITANA	AITANA			Vicia	sativa L.											Commercial variety
547		HILARIO	HILARIO			Vicia	sativa L.											Commercial variety
