# Supplementary material for: Influence of genetic diversity, drought stress and rhizobial symbiosis on the nutritional quality of common vetch (Vicia sativa L.) grain
Source: J Sci Food Agric. 2026 Mar 2;106(7):3952–70. doi: 10.1002/jsfa.70410 (PMC13067090; doi:10.1002/jsfa.70410)
Supplement: Supplementary file 3 — Table S2. Specific values of measurements of agro‐morphological traits for selected accessions of common vetch (V. sativa). [file JSFA-106-3952-s001.xlsx]

## Sheet: TableS2
Table S2: Specific values of measurements of agro-morphological traits for selected accessions of common vetch (V. sativa)
	First Flowering (d)	50% Flowering(d)	Final Flowering(d)	90% Pod Maturity(d)	Seed/Pod	Seed Weight/plant (g)	100 Seeds Weight (g)	Biomass Weight/plant (g)	Harvest index	Meterorological Condition	Year
AITANA	144.333	150.667	171.667	200	6.66667	7.38444	6.51	25.689	0.287456	Rainfed	2022-2023
BGE000529	147.667	151.667	173	199	6.56667	13.5154	6.34333	28.3712	0.47638	Rainfed	2022-2023
BGE000587	143.667	144	165.667	186.333	6.03333	16.749	5.44667	26.5564	0.630694	Rainfed	2022-2023
BGE000600	137.667	139.667	163.667	186.667	6.33333	10.6306	6.26	15.3733	0.691496	Rainfed	2022-2023
BGE001163	137.333	138.333	161.333	182.333	6.9	12.1051	6.55667	25.7661	0.469807	Rainfed	2022-2023
BGE004356	140	142	160	180.667	6.86667	13.6393	5.38333	18.7781	0.726342	Rainfed	2022-2023
BGE004375	136.667	136.667	161	181.333	7.8	16.2117	5.8	20.6736	0.784172	Rainfed	2022-2023
BGE005449	137	137	159.667	186.667	5.93333	13.7556	10.5133	23.4494	0.586605	Rainfed	2022-2023
BGE007269	139.667	140.667	159.333	180.333	6.66667	14.88	6.49	23.205	0.641241	Rainfed	2022-2023
BGE014901	141.333	143	163.333	186.333	7.13333	16.2642	6.22667	25.79	0.630638	Rainfed	2022-2023
BGE014945	136	141	163.667	187.667	6.06667	11.23	6.79	22.2267	0.505249	Rainfed	2022-2023
BGE014946	138	139.333	160	181	6.93333	18.9867	6.91667	22.6321	0.838926	Rainfed	2022-2023
BGE016970	145.667	148.667	166	191.333	7.63333	16.2621	3.81	22.0754	0.736661	Rainfed	2022-2023
BGE022207	140.667	142.667	161.667	185.667	6.9	12.0566	6.48333	15.9376	0.756487	Rainfed	2022-2023
BGE022210	143.333	145	161.333	187.333	6.3	9.6915	6.27667	21.103	0.459248	Rainfed	2022-2023
BGE022757	137.333	137.667	158.667	178.333	6.5	18.9911	7.51333	20.76	0.914793	Rainfed	2022-2023
BGE025608	139.333	140.333	160	181.333	6.5	15.4912	6.61667	16.5092	0.938337	Rainfed	2022-2023
SENDA	150.333	152	169.333	197.333	5.83333	7.9235	6.75333	22.9772	0.344842	Rainfed	2022-2023
VERDOR	137.333	137.333	158	182.5	6.76667	17.643	7.89	23.2109	0.760117	Rainfed	2022-2023
Average	140.702	142.509	163.018	186.43	6.64912	13.8637	6.55684	22.1623	0.641026
SD	4.09139	4.98933	4.3397	6.402	0.525212	3.45171	1.28307	3.61123	0.181552
Max	150.333	152	173	200	7.8	18.9911	10.5133	28.3712	0.938337
Min	136	136.667	158	178.333	5.83333	7.38444	3.81	15.3733	0.287456
*Maximum values are shown in blue and minimum values in red.
