# Supplementary material for: Influence of genetic diversity, drought stress and rhizobial symbiosis on the nutritional quality of common vetch (Vicia sativa L.) grain
Source: J Sci Food Agric. 2026 Mar 2;106(7):3952–70. doi: 10.1002/jsfa.70410 (PMC13067090; doi:10.1002/jsfa.70410)
Supplement: Supplementary file 4 — Table S3. Table of the StatAdvisor component weights for the different parameters, showing the main contributions. [file JSFA-106-3952-s003.xlsx]

## Sheet: TableS3
Table S3: Table of The StatAdvisor Component Weights for the diferent parameters, showing the main contributions.
Component Number	Eigenvalor (Weighting Cofficients	Percentage of Variance	Accumulated Variances
1	14912	20711	20711
2	11239	15610	36321
3	674352	9366	45687
4	545587	7578	53264
5	484163	6724	59989
6	453935	6305	66294
7	411903	5721	72014
8	32579	4525	76539
9	283437	3937	80476
10	261199	3628	84104
11	235573	3272	87375
12	181678	2523	89899
13	166825	2317	92216
14	134529	1868	94084
15	131054	1820	95904
16	125778	1747	97651
17	0.922668	1281	98933
18	0.768348	1067	100000
19	2.32867e-10	0	100000
20	1.68107e-10	0	100000
21	1.42485e-10	0	100000
22	1.36774e-10	0	100000
23	1.11163e-10	0	100000
24	9.39207e-11	0	100000
25	8.78936e-11	0	100000
26	8.27026e-11	0	100000
27	7.31678e-11	0	100000
28	7.04122e-11	0	100000
29	5.78904e-11	0	100000
30	5.65978e-11	0	100000
31	5.33365e-11	0	100000
32	5.11406e-11	0	100000
33	4.75405e-11	0	100000
34	4.23427e-11	0	100000
35	3.78519e-11	0	100000
36	3.68851e-11	0	100000
37	3.18875e-11	0	100000
38	3.11484e-11	0	100000
39	2.7584e-12	0	100000
40	1.91686e-11	0	100000
41	1.74405e-11	0	100000
42	9.61675e-12	0	100000
43	2.66764e-12	0	100000
44	1.332e-14	0	100000
45	2.44138e-13	0	100000
46	-1.6722e-13	0	100000
47	-5.4343e-13	0	100000
48	-7.69429e-12	0	100000
49	-1.07632e-11	0	100000
50	-1.51363e-11	0	100000
51	-1.80509e-11	0	100000
52	-2.32435e-11	0	100000
53	-2.55494e-11	0	100000
54	-3.22043e-11	0	100000
55	-3.32164e-11	0	100000
56	-3.96633e-11	0	100000
57	-4.40505e-11	0	100000
58	-4.5444e-12	0	100000
59	-4.81481e-11	0	100000
60	-5.31113e-11	0	100000
61	-6.01829e-11	0	100000
62	-6.37309e-11	0	100000
63	-7.28147e-11	0	100000
64	-7.69946e-11	0	100000
65	-8.40168e-11	0	100000
66	-9.03912e-11	0	100000
67	-1.06263e-10	0	100000
68	-1.1815e-11	0	100000
69	-1.50013e-10	0	100000
70	-1.73765e-10	0	100000
71	-2.60331e-10	0	100000
72	-4.23646e-10	0	100000
